# Supplementary material for: Elevated serum osteoprotegerin may predict peripheral arterial disease after kidney transplantation: a single-center prospective cross-sectional study in Taiwan
Source: PeerJ. 2017 Oct 2;5:e3847. doi: 10.7717/peerj.3847 (PMC5628604; doi:10.7717/peerj.3847)
Supplement: Data S1 [file peerj-05-3847-s001.xlsx]

## Sheet: Sheet1
Sample	Sex	Age	MDRD_GFR	Height	Bodyweight	BMI	SBP	DBP	Waistcircumference	DM	Hypertension	Smoking	KTduration	KTmodel	Insulin	OHA	Statin	Fibrate	Rapa	tacrolimus	MMF	steroid	cyclosporin	BUN	Log_BUN	Cre	Log_Cre	TCH	TG	Log_TG	GluAC	Log_Glu	Correct_Ca	Ca_IP	IP	Alb	Glo	HDL	LDL	iPTH	Log_iPTH	Right_ABI	Left_ABI	RightPAOD	LeftPAOD	PAOD	OPG	Log_OPG
5	1	60	27	170	80	27.68	163	65	99	1	1	1	49	0	1	0	0	0	0	0	0	1	1	47	1.67	2.6	0.41	180	83	1.92	92	1.96	8.48	40.7	4.8	4	2.4	30	85	40.3	1.61	0.88	0.83	1	1	1	13.772	1.14
11	2	40	28	161	82	31.63	169	91	101	1	1	0	52	1	1	0	0	1	0	1	1	1	0	66	1.82	2.1	0.32	146	462	2.66	188	2.27	7.48	32.91	4.4	4.9	3	33	76	116.6	2.07	0.59	0.68	1	1	1	2.639	0.42
15	1	52	4	169	97	33.96	177	96	111	1	1	0	65	0	1	0	0	0	0	0	1	1	1	49	1.69	12.9	1.11	187	81	1.91	96	1.98	8.8	36.08	4.1	3.6	3.4	39	110	75.2	1.88	0.81	0.87	1	1	1	10.49	1.02
21	1	33	44	178	82	25.88	132	80	92	0	0	0	49	0	0	0	0	0	0	1	1	1	0	19	1.28	1.9	0.28	190	85	1.93	96	1.98	9.76	30.26	3.1	4.2	3	47	102	184.6	2.27	0.97	0.84	0	1	1	8.285	0.92
27	2	37	39	150	46	20.44	141	102	73	0	1	0	99	0	0	0	1	0	1	0	1	1	0	16	1.2	1.6	0.2	194	167	2.22	73	1.86	9.88	23.71	2.4	3.3	2.7	51	133	118.2	2.07	0.82	1.3	1	0	1	15.421	1.19
29	2	42	52	160	51	19.92	100	57	67	0	0	0	82	0	0	0	0	0	0	1	0	1	0	17	1.23	1.2	0.08	171	61	1.79	91	1.96	9.64	23.14	2.4	3.8	3.3	51	98	59.9	1.78	0.87	0.92	1	0	1	14.499	1.16
31	1	59	92	158	65	26.04	139	81	88	1	0	1	72	0	1	0	0	0	0	1	1	0	0	15	1.18	0.9	-0.05	137	129	2.11	93	1.97	8.84	30.06	3.4	4	3.4	47	88	39.4	1.6	0.97	0.89	0	1	1	14.85	1.17
35	2	54	79	153	45	19.22	117	77	74	0	0	0	51	0	0	0	0	0	0	1	1	1	0	12	1.08	0.8	-0.1	139	52	1.72	77	1.89	8.8	30.8	3.5	4.5	1.7	96	53	51	1.71	1.04	0.59	0	1	1	13.128	1.12
49	2	60	29	153	65	27.77	140	77	97	1	0	0	65	0	0	0	0	0	0	1	1	1	0	38	1.58	1.9	0.28	212	84	1.92	98	1.99	9.32	29.82	3.2	4.7	2.5	97	80	33.4	1.52	0.83	1	1	0	1	1.74	0.24
50	2	52	70	163	53	19.95	132	91	79	0	0	0	90	0	0	0	1	1	0	1	0	1	0	10	1	0.9	-0.05	241	283	2.45	78	1.89	8.32	33.28	4	4.2	2.7	57	155	88.7	1.95	0.8	0.87	1	1	1	4.181	0.62
1	1	75	37	162	48	18.29	158	78	73	1	1	1	89	0	0	1	1	0	1	0	0	0	0	18	1.26	1.9	0.28	239	173	2.24	128	2.11	9.36	36.5	3.9	3.1	3	43	277	73.8	1.87	0.89	0.89	1	1	1	4.162	0.62
54	2	59	17	143	53	25.92	165	91	78	1	1	0	94	0	0	0	1	0	1	0	0	1	0	98	1.99	3	0.48	216	120	2.08	83	1.92	10.04	44.18	4.4	2.5	3	50	103	409.7	2.61	0.89	0.89	1	1	1	9.306	0.97
4	1	66	34	164	56	20.82	123	80	82	0	0	0	245	0	0	0	0	0	0	1	0	1	0	35	1.54	2.1	0.32	166	53	1.72	85	1.93	8.8	35.2	4	4.3	2.6	76	98	182.3	2.26	1.12	0.89	0	1	1	2.766	0.44
2	2	53	15	158	57	22.83	143	83	79	0	1	0	56	0	0	0	1	0	0	1	1	1	0	44	1.64	3.5	0.54	147	149	2.17	91	1.96	9.08	40.86	4.5	4.6	3.3	54	134	169.8	2.23	0.98	0.99	0	0	0	1.971	0.29
3	2	39	74	163	57	21.45	114	82	78	1	0	0	46	0	0	0	0	0	0	0	1	1	0	11	1.04	0.9	-0.05	175	88	1.94	140	2.15	8.76	28.03	3.2	4.7	2.2	78	156	91	1.96	1.02	0.94	0	0	0	1.26	0.1
6	2	52	17	157	60	24.34	143	96	94	1	1	0	131	0	1	0	1	1	0	1	1	1	0	51	1.71	3.1	0.49	201	449	2.65	271	2.43	6.72	30.91	4.6	4.7	2.1	68	67	75.2	1.88	1.06	1.07	0	0	0	3.784	0.58
7	2	60	20	153	56	23.92	139	88	82	0	0	0	71	0	0	0	1	0	0	0	1	1	1	47	1.67	2.6	0.41	234	99	2	89	1.95	9.28	38.98	4.2	4.1	2.8	45	79	131.8	2.12	1.05	1.15	0	0	0	12.685	1.1
8	1	37	43	162	69	26.29	123	88	93	1	0	0	24	0	0	1	1	1	1	1	1	1	0	26	1.41	1.9	0.28	122	166	2.22	259	2.41	9.6	24	2.5	4	3	50	130	34.7	1.54	1.15	1.26	0	0	0	1.554	0.19
9	2	63	40	155	63	26.22	154	99	85	0	1	0	35	1	0	1	1	0	0	0	1	1	1	21	1.32	1.4	0.15	141	183	2.26	53	1.72	8.44	37.98	4.5	4	2.8	41	121	174	2.24	1.04	0.97	0	0	0	2.55	0.41
10	1	51	52	162	60	22.86	131	86	81	0	0	0	35	1	0	0	1	0	0	1	1	1	0	15	1.18	1.5	0.18	246	183	2.26	101	2	7.96	19.9	2.5	4.7	1.8	30	139	63.9	1.81	1.11	1.03	0	0	0	9.534	0.98
12	1	66	71	164	57	21.19	127	82	85	0	0	0	101	0	0	0	0	0	0	1	1	0	0	18	1.26	1.1	0.04	177	61	1.79	97	1.99	8.76	29.78	3.4	4.1	2.5	58	126	80.4	1.91	1.08	1.11	0	0	0	13.103	1.12
13	1	55	52	164	53	19.71	135	91	78	0	1	0	101	0	0	0	0	0	0	1	1	1	0	17	1.23	1.5	0.18	181	81	1.91	82	1.91	9.52	29.51	3.1	4.2	2.6	80	76	128.9	2.11	1.04	1.09	0	0	0	9.354	0.97
16	1	47	43	167	74	26.53	142	83	95	0	1	0	27	0	0	0	0	0	1	0	1	1	0	24	1.38	1.8	0.26	199	96	1.98	93	1.97	9.28	31.55	3.4	3.6	3	40	90	166.5	2.22	1.08	1.15	0	0	0	0.826	-0.08
17	2	44	72	156	55	22.6	137	77	70	0	0	0	41	0	0	0	1	0	1	0	1	1	0	12	1.08	0.9	-0.05	227	117	2.07	85	1.93	9.48	29.39	3.1	4.5	2.9	67	71	95.6	1.98	1.01	1.09	0	0	0	9.663	0.99
20	2	58	8	147	38	17.59	150	89	70	0	1	0	65	0	0	0	0	0	0	0	1	1	1	22	1.34	5.8	0.76	252	140	2.15	89	1.95	11.2	28	2.5	3.9	2.6	63	104	153.6	2.19	0.93	1.09	0	0	0	0.528	-0.28
22	1	48	53	163	69	25.97	173	109	80	1	1	0	145	0	1	0	1	1	1	0	1	1	0	14	1.15	1.5	0.18	166	135	2.13	159	2.2	9.2	39.56	4.3	4.3	4.4	44	44	42.8	1.63	1.21	1.14	0	0	0	2.182	0.34
23	1	58	47	169	61	21.36	129	82	80	0	0	0	93	0	0	0	0	0	0	1	1	1	0	24	1.38	1.6	0.2	200	95	1.98	83	1.92	9	27	3	3.9	2.7	48	149	78.2	1.89	1.12	1.11	0	0	0	2.655	0.42
25	1	55	52	162	60	22.86	138	86	87	0	0	0	105	0	0	0	0	0	0	0	1	0	1	34	1.53	1.5	0.18	148	87	1.94	95	1.98	9	27.9	3.1	4.4	3.5	45	103	122.5	2.09	1.13	1.01	0	0	0	1.247	0.1
26	1	68	71	173	80	26.73	132	75	99	0	0	0	57	1	1	0	1	0	0	1	1	1	0	18	1.26	1.1	0.04	234	124	2.09	98	1.99	9.2	29.44	3.2	4.2	2.2	50	112	153.3	2.19	1.05	1.11	0	0	0	3.091	0.49
28	1	48	53	176	81	26.15	137	90	94	1	1	0	91	0	1	0	1	1	1	0	0	1	0	23	1.36	1.5	0.18	217	369	2.57	176	2.25	9.84	38.38	3.9	3.8	3	44	116	168.3	2.23	1.18	1.16	0	0	0	1.612	0.21
30	2	55	36	161	54	20.83	143	90	82	0	1	0	59	0	0	0	0	0	0	1	1	1	0	42	1.62	1.6	0.2	139	144	2.16	93	1.97	8.08	27.47	3.4	4.6	1.7	59	75	374.5	2.57	1.13	1.04	0	0	0	3.53	0.55
32	2	48	28	156	73	30	114	78	99	0	0	0	59	0	0	0	0	0	0	1	1	1	0	53	1.72	2	0.3	231	211	2.32	83	1.92	8.56	40.23	4.7	4.5	2	67	87	175.3	2.24	1.27	1.17	0	0	0	1.056	0.02
33	1	50	53	160	54	21.09	147	97	81.5	0	1	0	47	0	0	0	0	0	0	1	1	1	0	23	1.36	1.5	0.18	173	84	1.92	88	1.94	10.28	28.78	2.8	4.3	2.8	40	118	57.4	1.76	1.09	1.03	0	0	0	1.273	0.1
34	1	54	15	160	60	23.44	127	78	91	0	0	0	24	0	0	0	1	0	0	1	1	1	0	23	1.36	4.3	0.63	162	102	2.01	110	2.04	10.12	28.34	2.8	4.5	2.7	52	118	203.2	2.31	1.01	1.12	0	0	0	0.282	-0.55
37	2	61	35	160	55	21.48	128	73	84	1	0	0	130	0	1	0	1	0	1	0	0	1	0	26	1.41	1.6	0.2	272	398	2.6	219	2.34	12.8	47.36	3.7	4.2	2.2	76	177	83.2	1.92	0.98	1.12	0	0	0	2.07	0.32
38	1	46	10	160	57	22.27	151	82	84	0	1	0	59	0	0	0	0	0	1	1	0	1	0	145	2.16	6.3	0.8	180	62	1.79	81	1.91	6.8	42.84	6.3	3.7	3.6	43	74	545.6	2.74	1.1	1.14	0	0	0	2.832	0.45
39	2	32	55	165	52	19.1	152	116	72	0	1	0	22	0	0	0	0	0	0	0	1	1	1	14	1.15	1.2	0.08	194	82	1.91	85	1.93	9.56	26.77	2.8	3.7	3	45	80	158.8	2.2	1.03	1.02	0	0	0	4.095	0.61
40	1	54	50	183	85	25.38	143	101	93	0	1	0	23	0	0	0	1	0	0	1	1	1	0	25	1.4	1.6	0.19	123	70	1.85	93	1.97	9.08	34.5	3.8	3.9	3.3	36	6	82.2	1.91	1.45	1.45	0	0	0	4.018	0.6
41	2	54	69	150	75	33.33	126	73	95	1	0	0	13	0	0	1	1	0	0	1	1	1	0	18	1.26	0.9	-0.05	150	422	2.63	131	2.12	9.44	26.43	2.8	4.2	3	28	73	51.3	1.71	1.43	1.06	0	0	0	3.75	0.57
42	1	67	38	170	59	20.42	180	98	75	1	1	0	93	1	0	1	0	0	0	1	0	1	0	30	1.48	1.9	0.28	174	145	2.16	149	2.17	10.8	23.76	2.2	4	3.4	42	145	124.3	2.09	1.08	1.13	0	0	0	10.825	1.03
43	1	52	45	170	59	20.42	174	102	113	1	1	0	27	0	1	0	0	0	0	0	1	1	1	29	1.46	1.7	0.23	254	112	2.05	136	2.13	9.44	27.38	2.9	4.2	2.9	30	140	151.2	2.18	1.06	1.06	0	0	0	1.381	0.14
44	2	52	26	170	59	20.42	124	75	81	0	0	0	62	0	0	0	1	0	1	0	1	0	0	26	1.41	2.1	0.32	201	164	2.21	88	1.94	8.88	31.08	3.5	4.2	2.5	63	114	118.3	2.07	0.96	1.01	0	0	0	3.075	0.49
45	1	53	8	170	59	20.42	143	84	79	1	1	0	103	0	1	1	1	0	0	1	1	1	0	69	1.84	7.5	0.88	212	206	2.31	279	2.45	7.72	47.86	6.2	4	3	50	130	551.6	2.74	1.05	1.05	0	0	0	6.592	0.82
46	1	52	57	168	63	22.32	122	77	86	0	0	0	55	0	0	0	0	0	0	1	1	1	0	18	1.26	1.4	0.15	168	102	2.01	102	2.01	9.36	37.44	4	3.9	3	44	94	58.6	1.77	0.91	1.04	0	0	0	6.558	0.82
47	2	57	61	155	48	19.98	124	81	72	0	0	0	24	0	0	0	0	0	0	1	1	1	0	17	1.23	1	0	182	142	2.15	92	1.96	9.32	36.35	3.9	4	3.1	44	109	151.4	2.18	0.94	1.34	0	0	0	0.451	-0.35
48	2	31	35	161	46	17.75	148	102	80	0	1	0	17	0	0	0	1	0	0	1	0	1	0	32	1.51	1.8	0.26	246	131	2.12	81	1.91	10.28	32.9	3.2	3.4	3.4	60	119	94.3	1.97	1.12	1.17	0	0	0	1.115	0.05
51	1	45	9	172	69	23.32	131	84	81	0	0	0	35	0	0	0	0	0	0	1	1	1	0	19	1.28	7.4	0.87	170	71	1.85	77	1.89	8.8	29.04	3.3	4.1	3	50	103	1157.4	3.06	1.31	1.18	0	0	0	14.384	1.16
52	1	52	94	169	75	26.26	121	83	93.5	0	0	0	85	0	0	0	0	0	0	1	1	0	0	13	1.11	0.9	-0.05	158	95	1.98	99	2	8.48	23.74	2.8	4.8	2.8	43	133	86.6	1.94	1.17	1.13	0	0	0	0.607	-0.22
55	1	54	83	166	70	25.4	112	66	93	0	0	0	24	0	0	0	0	0	0	1	1	1	0	10	1	1	0	169	167	2.22	92	1.96	10.52	30.51	2.9	4	3	50	130	346.1	2.54	1.11	1.07	0	0	0	5.785	0.76
56	1	65	54	158	75	30.04	121	75	100	0	0	0	106	0	0	0	0	0	0	1	1	1	0	24	1.38	1.4	0.15	178	75	1.88	109	2.04	8.64	22.46	2.6	4.5	2.5	40	119	58	1.76	1.28	1.31	0	0	0	0.911	-0.04
57	2	62	32	155	53	22.06	151	95	86	0	1	0	93	1	0	1	0	0	0	1	0	1	0	25	1.4	1.7	0.23	209	103	2.01	110	2.04	8.08	33.13	4.1	3.7	3.6	40	53	108.4	2.04	1.18	1.17	0	0	0	3.266	0.51
58	1	55	42	176	87	28.09	152	84	99.5	0	1	0	49	0	1	0	0	0	0	0	0	1	1	26	1.41	1.8	0.26	221	69	1.84	72	1.86	9.24	30.49	3.3	4.8	2.5	49	148	62.8	1.8	1.09	0.94	0	0	0	6.907	0.84
59	1	54	67	170	73	25.26	136	89	90	1	0	0	157	0	0	1	1	1	0	1	1	0	0	18	1.26	1.2	0.08	232	250	2.4	204	2.31	9.68	25.17	2.6	4.6	2.3	43	70	32.1	1.51	1.05	1.17	0	0	0	3.553	0.55
60	1	47	58	163	58	21.83	120	76	84	0	0	0	93	0	0	0	0	0	0	1	1	0	0	16	1.2	1.4	0.15	180	43	1.63	97	1.99	10.08	25.2	2.5	4.2	3.5	53	107	148.7	2.17	1.06	1	0	0	0	1.832	0.26
61	1	47	34	172	64	21.63	125	85	81	0	0	1	24	0	0	0	0	0	1	0	1	1	0	31	1.49	2.2	0.34	180	217	2.34	86	1.93	8.28	25.67	3.1	4.3	3.3	30	140	44.1	1.64	1.19	1.14	0	0	0	2.638	0.42
62	2	42	31	147	45	20.82	129	92	71	0	1	0	192	0	0	0	0	0	0	0	1	0	1	46	1.66	1.9	0.28	214	152	2.18	89	1.95	8.84	31.82	3.6	4.3	2.7	63	115	114.9	2.06	1.05	0.98	0	0	0	1.02	0.01
63	2	51	46	167	69	24.74	127	75	92.5	1	0	0	105	0	0	1	0	0	0	1	0	1	0	19	1.28	1.3	0.11	179	149	2.17	148	2.17	12.04	26.49	2.2	2.7	3.3	50	120	549.2	2.74	1.03	1.16	0	0	0	3.142	0.5
64	2	52	28	160	63	24.61	138	84	95	0	0	0	106	0	0	0	1	0	0	1	1	1	0	37	1.57	2	0.3	171	136	2.13	94	1.97	8.92	25.87	2.9	4.1	3.6	82	124	130.2	2.11	1.07	1.13	0	0	0	1.418	0.15
65	2	48	27	158	42	16.82	128	80	60	0	0	0	75	0	0	0	0	0	0	1	0	1	0	21	1.32	2.1	0.32	154	77	1.89	85	1.93	8.72	14.82	1.7	4.1	2.7	54	86	14.4	1.16	1.06	1.02	0	0	0	13.075	1.12
66	2	55	69	143	32	15.65	159	109	55	0	1	0	51	0	0	1	1	0	1	0	0	0	0	10	1	0.9	-0.05	241	55	1.74	112	2.05	11.2	31.36	2.8	3.7	1.9	30	140	179.8	2.25	1.09	1.05	0	0	0	1.202	0.08
68	2	53	26	160	60	23.44	154	102	86	0	1	0	65	0	0	0	1	1	0	1	0	1	0	41	1.61	2.1	0.32	321	300	2.48	110	2.04	8.92	32.11	3.6	4.5	1.7	38	33	117.2	2.07	0.95	1.17	0	0	0	0.82	-0.09
69	1	27	85	164	66	24.54	144	84	81	0	1	0	30	0	0	0	0	0	0	0	1	1	1	17	1.23	1.1	0.04	240	69	1.84	97	1.99	9.12	30.1	3.3	4.8	1.8	37	72	118.5	2.07	1.02	0.97	0	0	0	0.734	-0.13
70	2	72	43	152	53	22.94	140	74	85	0	1	0	153	0	0	0	1	0	0	0	1	0	1	30	1.48	1.3	0.11	252	146	2.16	92	1.96	9.08	38.14	4.2	4.5	3.2	38	94	53.9	1.73	1.12	1.11	0	0	0	5.138	0.71
71	2	48	56	153	77	32.89	131	85	102	0	0	0	18	0	0	0	1	1	1	0	1	1	0	17	1.23	1.1	0.04	241	277	2.44	88	1.94	9.68	23.23	2.4	3.7	3.8	44	109	99.3	2	1.14	1.09	0	0	0	6.57	0.82
72	1	54	7	167	85	30.48	144	91	105	0	1	0	53	0	0	0	0	0	0	1	1	0	0	14	1.15	8.2	0.91	154	162	2.21	84	1.92	8.6	24.94	2.9	4.9	2.5	60	91	259.5	2.41	1.15	1.2	0	0	0	0.611	-0.21
73	2	50	39	155	87	36.21	155	87	107	0	1	0	57	1	0	1	1	1	0	0	0	1	1	22	1.34	1.5	0.18	382	652	2.81	88	1.94	11.28	37.22	3.3	3.2	4.7	22	212	80.9	1.91	1.03	0.96	0	0	0	4.96	0.7
74	2	34	29	160	48	18.75	157	101	73	0	1	0	143	0	0	0	0	0	0	1	1	0	0	21	1.32	2.1	0.32	147	60	1.78	97	1.99	8.72	41.86	4.8	4	3	40	120	154.6	2.19	1.06	1.09	0	0	0	4.499	0.65
75	1	59	15	160	68	26.56	131	88	87	0	0	0	56	0	0	0	0	0	0	1	1	1	0	21	1.32	4.4	0.64	155	79	1.9	92	1.96	7.96	15.12	1.9	4.5	2	50	134	77.1	1.89	1.06	1.01	0	0	0	1.255	0.1
76	1	40	10	167	70	25.1	125	81	84	0	0	0	28	0	0	0	1	0	0	0	1	1	1	19	1.28	6.5	0.81	138	87	1.94	86	1.93	10.4	29.12	2.8	2.7	2.3	50	130	87.4	1.94	1.11	1.63	0	0	0	2.691	0.43
78	1	54	19	160	60	23.44	174	107	83	1	1	0	61	1	1	0	1	0	0	1	0	1	0	40	1.6	3.5	0.54	210	184	2.26	193	2.29	7.72	27.02	3.5	4.6	2.3	96	96	285.9	2.46	1.04	1.05	0	0	0	6.828	0.83
79	1	48	63	180	62	19.14	132	99	74	0	1	1	66	1	0	0	1	0	0	0	1	1	1	15	1.18	1.3	0.11	255	104	2.02	99	2	8.28	29.81	3.6	4.7	2.6	50	163	41.6	1.62	1.23	1.25	0	0	0	7.117	0.85
80	2	47	47	153	69	29.48	128	82	94	0	0	0	83	0	0	0	0	0	0	0	1	0	1	29	1.46	1.3	0.11	169	64	1.81	99	2	9.32	27.96	3	4	3.5	57	102	73.1	1.86	1.02	0.96	0	0	0	0.781	-0.11
81	1	59	19	178	65	20.52	133	78	66	0	0	0	67	0	0	0	0	0	0	0	0	1	1	53	1.72	3.6	0.56	171	51	1.71	99	2	8.36	36.78	4.4	4.4	2.1	74	93	141.8	2.15	1.2	1.13	0	0	0	2.845	0.45
82	1	70	79	161	57	21.99	143	82	79	1	1	0	124	0	0	1	0	0	0	0	0	1	1	18	1.26	1	0	251	80	1.9	121	2.08	8.8	27.28	3.1	4.4	2.9	65	80	33.8	1.53	1.16	1.2	0	0	0	0.817	-0.09
